# Supplementary material for: Investigating the Role of Miscibility in Hydrogenated Dicyclopentadiene Resin/Polymer Blends: A Molecular Dynamics Study
Source: Polymers (Basel). 2026 Feb 28;18(5):594. doi: 10.3390/polym18050594 (PMC12987230; doi:10.3390/polym18050594)
Supplement: Supplementary file 1 [file polymers-18-00594-s001.zip]

Archive with 1 entries (1 files):
- polymers-4101392-supplementary.pdf
